# Supplementary material for: Open source model for generating RR intervals in atrial fibrillation and beyond
Source: Biomed Eng Online. 2007 Mar 2;6:9. doi: 10.1186/1475-925X-6-9 (PMC1820785; doi:10.1186/1475-925X-6-9)
Supplement: Additional File 1 — Open-source of the AF-VP model. This file contains the complete archive of the AF-VP model source code. [file 1475-925X-6-9-S1.zip]

Archive with 8 entries (8 files):
- 00README.txt
- afvp.c
- utils1.c
- vpintv.c
- afvp.h
- config.txt
- Makefile
- plotRR.m
