# Supplementary material for: Open source model for generating RR intervals in atrial fibrillation and beyond
Source: Biomed Eng Online. 2007 Mar 2;6:9. doi: 10.1186/1475-925X-6-9 (PMC1820785; doi:10.1186/1475-925X-6-9)
Supplement: Additional File 1 — Open-source of the AF-VP model. This file contains the complete archive of the AF-VP model source code. [file 1475-925X-6-9-S1.zip › 00README.txt]

This file describes the contents of the AFVP package, software to accompany 
the model described in:
  Lian J., Muessig D., Lang V. Computer Modeling of Ventricular 
   Rhythm During Atrial Fibrillation and Ventricular Pacing. 
   IEEE Transactions on Biomedical Engineering 53(8): 1512-1520, 2006.

File List:

00README.txt       -- This file
afvp.c             -- main source file of the model
afvp.h             -- header file of the model
vpintv.c           --  functions used for determination of ventricular pacing rate 
			(called by afvp.c, only 2 VRS algorithms are included as examples)
config.txt         -- an example of configuration file used as model input
plotRR.m           -- a simple Matlab script for quick view of the model-generated RR intervals (eg., outrr1.txt)


To compile:

   make

This should generate no errors. Run the model by typing:     

    ./afvp config.txt


NOTE: If you see the following error:
"Too many ante waves in ventricle!"
then there is a good chance your config file has DOS line breaks.
Under linux run
  dos2unix config.txt
and rerun the software.

The program will read the configuration parameters from config.txt 
and generate the following output files (filename defined in config.txt):

outaa1.txt      -- atrial intervals (or AA intervals, PP intervals)
outrr1.txt      -- ventricular intervals and event types (RR intervals, and flags for pace/sense)
outav1.txt      -- time, activation direction flag, AVJ recovery time, AVJ conduction time, AVJ refractory period
outlog1.txt     -- detailed event log file (for purpose of debug and detailed analysis)

You may specify random seed numbers by an extra command line argument, otherwise
the random number is taken from the system clock. Note that for repeated rapid
executions of the code, some sequential calls may have the same random number.

Plot the output in Matlab with

     plotRR('outrr1.txt')
