# Supplementary material for: Open source model for generating RR intervals in atrial fibrillation and beyond
Source: Biomed Eng Online. 2007 Mar 2;6:9. doi: 10.1186/1475-925X-6-9 (PMC1820785; doi:10.1186/1475-925X-6-9)
Supplement: Additional File 1 — Open-source of the AF-VP model. This file contains the complete archive of the AF-VP model source code. [file 1475-925X-6-9-S1.zip › config.txt]

%---------------------------------------------------------------------------
%  [Simulation Environment]
%---------------------------------------------------------------------------
fnRR          = outrr1.txt     // output RR interval filename
fnAA          = outaa1.txt     // output AA interval filename
fnAV          = outav1.txt     // output AVJ status filename
fnLOG         = outlog1.txt    // output event log filename
MAX_RR        = 500            // max RR intervals to run
MAX_TIME(s)   = 1000.0         // max running time in seconds
Ts(s)         = 0.001          // sampling interval 
RR0(s)        = 1.000          // initial RR interval 

%---------------------------------------------------------------------------
%  [Atrium Model]
%---------------------------------------------------------------------------

AA_MODEL      = 0      // AA interval generator method
lambda(1/s)   = 5      // mean rate of Afib bombardment on AV junction
AAstd(s)      = 0.0    // standard deviation of AA interval
dVmean(mV)    = 15     // mean potential increment (dV) by AF bombardment
dVstd(mV)     = 0      // standard deviation of dV
AtrDly(ms)    = 0.03   // atr conduction delay from SA node to AVJ
S1S2(s)       = 0.2    // S1S2 interval of atrial pacing protocol
S2S3(s)       = 0.5    // S2S3 interval of atrial pacing protocol

% AA model: 0-exponential, 1-inv poisson (n/a), 2-uniform, 3-Gaussian, 
%           4-S1S2 pacing, 5-S1S2/S2S3 pacing, 6-fixed

%---------------------------------------------------------------------------
%  [AVJ Model]
%---------------------------------------------------------------------------

Vt(mV)        = -40    // AV junction threshold potential
Vr(mV)        = -90    // AV junction resting potential
dVdt(mV/s)    = 33     // original V4 (AVJ spontaneous depolarization slope)
MinAVDa(s)    = 0.070  // minimum anterograde AV conduction delay
MinAVDr(s)    = 0.070  // minimum retrograde AV conduction delay
alpha(s)      = 0.130  // max extension of the AV conduction time
tau_c(s)      = 0.100  // time constant for AV conduction curve
MinRef(s)     = 0.050  // minimum AVJ refractory period
beta(s)       = 0.250  // max extension of the AVJ refractory period
tau_r(s)      = 0.500  // time constant for AVJ recovery curve
Ref_std(s)    = 0.000  // standard deviation of AVJ refractory period
delta         = 10      // electrotonic modulation control (strength)
theta         = 10      // electrotonic modulation control (time)

%---------------------------------------------------------------------------
%  [Ventricle Model]
%---------------------------------------------------------------------------

AntDly(s)     = 0.050  // ante conduction delay from AVJ to RV electrode
RetDly(s)     = 0.150  // retr conduction delay from RV electrode to AVJ
ref(s)        = 0.100  // ventricular refractory period

%---------------------------------------------------------------------------
%  [RV Electrode Model]
%---------------------------------------------------------------------------

VP_MODEL      = 0      // ventricular pacing method
BI(s)         = 0.80   // standby ventricular pacing basic interval

% VP_MODEL: 0-VVI, 1-adaptive VRS, 2-wittkampf, >2(default): VVI
