# Supplementary material for: Open source model for generating RR intervals in atrial fibrillation and beyond
Source: Biomed Eng Online. 2007 Mar 2;6:9. doi: 10.1186/1475-925X-6-9 (PMC1820785; doi:10.1186/1475-925X-6-9)
Supplement: Additional File 1 — Open-source of the AF-VP model. This file contains the complete archive of the AF-VP model source code. [file 1475-925X-6-9-S1.zip › Makefile]

# file: Makefile	G.D. Clifford M Villarroel 11th July 2006
#
# make description file for compiling AFVP using gcc
#
# To compile these programs, just type 'make' at a command prompt while in
# this directory.  This has been tested under GNU/Linux and MS-Windows/Cygwin,
# and it should also work under MacOS/X (Darwin) and all versions of Unix.
#
# See '00README' in this directory for further information.

# CC is the name of your ANSI/ISO C compiler (might be 'cc' on some platforms).
CC = gcc

TOPDIR = ..
PROGRAM = afvp
LIBDIR = .
INCDIR = .

IDFLAGS = -I$(INCDIR)
LDFLAGS = -L$(LIBDIR) -lm
CFLAGS = -O4

MODEL_OBJS = utils1.o vpintv.o afvp.o 

all: $(PROGRAM)

afvp: ${MODEL_OBJS}
	$(CC) $(CFLAGS) -o $@ $^ $(LDFLAGS)

clean:
	rm -f *.o *~ afvp

afvp.o: afvp.c
	$(CC) $(CFLAGS) -c -o $@ $^

vpintv.o: vpintv.c
	$(CC) $(CFLAGS) -c -o $@ $^

utils1.o: utils1.c
	$(CC) $(CFLAGS) -c -o $@ $^
