# Supplementary material for: Open source model for generating RR intervals in atrial fibrillation and beyond
Source: Biomed Eng Online. 2007 Mar 2;6:9. doi: 10.1186/1475-925X-6-9 (PMC1820785; doi:10.1186/1475-925X-6-9)
Supplement: Additional File 1 — Open-source of the AF-VP model. This file contains the complete archive of the AF-VP model source code. [file 1475-925X-6-9-S1.zip › plotRR.m]

function plotRR(fname)

rr=load(fname);
figure(1)
clf
t=0;
N = size(rr,1);
% plot(rr(:,1),'b.');
hold on
for i=1:N
    if rr(i,2)==0
        plot(i,rr(i,1),'b.');
    else
        plot(i,rr(i,1),'r.');
    end
end

set(gcf,'color',[1 1 1]);
set(gca,'xtick',[0:500:2500],'ytick',[0.2:0.2:1.6],'fontsize',12,'fontweight','bold');
axis([1 N 0.2 1.6]);
xlabel('Beat #','fontsize',12,'fontweight','bold');
ylabel('RR interval (s)','fontsize',12,'fontweight','bold');
hold off
